# Supplementary material for: Nanocarriers Containing Curcumin and Derivatives for Arthritis Treatment: Mapping the Evidence in a Scoping Review
Source: Pharmaceutics. 2025 Aug 6;17(8):1022. doi: 10.3390/pharmaceutics17081022 (PMC12388981; doi:10.3390/pharmaceutics17081022)
Supplement: Supplementary file 1 [file pharmaceutics-17-01022-s001.zip]

Archive with 3 entries (3 files):
- Sato et al., 2025 - PRISMA-ScR Checklist-File S1.pdf
- Sato et al., 2025 - Supplementary file - Table S2.xlsx
- Sato et al., 2025 - Supplementary Files.pdf
