# Supplementary material for: Nanocarriers Containing Curcumin and Derivatives for Arthritis Treatment: Mapping the Evidence in a Scoping Review
Source: Pharmaceutics. 2025 Aug 6;17(8):1022. doi: 10.3390/pharmaceutics17081022 (PMC12388981; doi:10.3390/pharmaceutics17081022)
Supplement: Supplementary file 1 [file pharmaceutics-17-01022-s001.zip › Sato et al., 2025 - Supplementary file - Table S2.xlsx]

## Sheet: Global results 
Author/ Year	Curcumin source	Nanocarrier	Dosage form	Administration route	in vivo	Clinical trials
Kumar and Rai, 2012	Pure Curcumin	Proniosome	Hydrogel	Topical	1	0		Dosage form	Frequency	Porcentagem		Curcumin source	Frequency	Porcentagem		Nanocarrier	Frequency	Porcentagem		Study design	Frequency	Porcentagem							Probiotic strain	Frequency	Porcentagem		Postbiotic type	Frequency	Porcentagem		Prebiotic type	Frequency	Porcentagem
Arora et al., 2014	Pure Curcumin	Solid lipid nanoparticle	Suspension	Oral	1	0		Hydrogel	8	23.5294		Pure Curcumin	29	76.3158		Nanoemulsion	4	11.7647		in vivo	31	91.1765							Bacillus velezensis	1	2.12766		Cell-free supernatant	11	68.75		Fructooligosaccharide	2	28.5714
Naz and Ahmad, 2015	Pure Curcumin	Nanoemulsion	Hydrogel	Intra-articular	1	0		Suspension	23	67.6471		Curcumin Derivative - Dimethyl curcumin	1	2.63158		Nanoparticle	19	55.8824		Clinical trial	3	8.82353							Bacillus subtilis sp. Natto	2	4.25532		Cell-free extracellular vesicles	2	12.5		Curcumin	1	14.2857
Zheng et al., 2015	Pure Curcumin	Nanoemulsion	Hydrogel	Oral	1	0		Powder	3	8.82353		Turmeric rhizomes	3	7.89474		Microemulsion	1	2.94118		Total	34	100							Bacillus subtilis	3	6.38298		Lactosporin	1	6.25		Vitamin E	1	14.2857
Jeengar et al., 2016	Pure Curcumin	Nanoemulsion	Hydrogel	Topical	1	0		Total	34	100		C3‐complex form of curcumin	3	7.89474		Transferosome	1	2.94118											Bacillus amyloliquefaciens	1	2.12766		Exopolysaccharide	1	6.25		Flavones	1	14.2857
Zhang et al., 2016	Pure Curcumin	Nanoparticle	Hydrogel	Oral and Topical	1	0						Curcumin Derivative - Bisdemethoxycurcumin	1	2.63158		Nanosponge	1	2.94118											Bacillus sp.	1	2.12766		Lactococcus lactis lysate	1	6.25		Extracellular polysaccharide	1	14.2857
Dewangan et al., 2017	Pure Curcumin	Nanoparticle	Suspension	Oral	1	0						Tumeric oil	1	2.63158		Proniosomes	1	2.94118											Bacillus coagulans	1	2.12766		Total	16	100		Macroalgal polysaccharide	1	14.2857
Campos et al., 2017	Pure Curcumin	Nanoparticle	Suspension	Intra-articular	1	0						Total	38	100		Solid lipid nanoparticle	1	2.94118											Bifidobacterium bifidum	1	2.12766						Total	7	100
Niazvand et al., 2017	Pure Curcumin	Nanoparticle	Suspension	Oral	1	0		Administration route	Frequency	Porcentagem						Liposome	2	5.88235											Lactobacillus rhamnosus	1	2.12766
Sun et al., 2018	Curcumin Derivative - Dimethyl curcumin	Liposome	Suspension	Oral	1	0		Topical	6	17.1429						Nanostructured Lipid Carrier	1	2.94118											Lacticaseibacillus rhamnosus	1	2.12766
Kiyani et al., 2019	Turmeric rhizomes	Nanoparticle	Suspension	Oral	1	0		Oral	14	40						Micelle	1	2.94118											Lactobacillus plantarum	12	25.5319
Javadi et al., 2019	C3‐complex form of curcumin	Nanoparticle	Powder	Oral	0	1		Intra-articular	12	34.2857						Nanocapsule	1	2.94118											Lactiplantibacillus plantarum	3	6.38298
Shinde et al., 2020	Pure Curcumin	Nanostructured Lipid Carrier	Hydrogel	Intra-articular	1	0		Intravenous	2	5.71429						Exosome	1	2.94118											Lactobacillus casei	4	8.51064
Kang et al., 2020	Pure Curcumin	Nanoparticle	Suspension	Intra-articular	1	0		Intraperitoneal	1	2.85714						Total	34	100											Lactobacillus acidophilus	2	4.25532
Ahmadi et al., 2020	C3‐complex form of curcumin	Nanoparticle	Powder	Oral	0	1		Total*	35	100																			Lactobacillus fermentum	4	8.51064
Sana et al., 2021	Pure drug	Transferosome	Hydrogel	Topical	1	0																							Lactobacillus reuteri	7	14.8936
Wang et al., 2021	Curcumin Derivative - Bisdemethoxycurcumin	Liposome	Suspension	Oral	1	0																							Lactobacillus acidophilus	3	6.38298
Song et al., 2022	Pure drug	Nanoparticle	Suspension	Intraperitoneal	1	0		* Um estudo avaliou duas vias administração!																0			Lactobacillus (VITSAMJ1)	1	2.12766
Zhang et al., 2022	Pure drug	Microemulsion	Hydrogel	Topical	1	0																		0			Lactobacillus druckerii	1	2.12766
Hamdalla et al., 2022	Pure drug	Nanoparticle	Suspension	Intra-articular	1	0																					Lactobacillus casei	4	8.51064
Lin et al., 2023	Pure drug	Nanoparticle	Suspension	Intra-articular	1	0																					Lactobacillus paracasei	2	4.25532
Wang et al., 2023	Pure drug	Nanoparticle	Suspension	Intra-articular	1	0																					Lactocaseibacillus paracasei	1	2.12766
Khashan et al., 2023	Turmeric rhizomes	Nanoparticle	Suspension	Oral	1	0																					Lactococcus lactis	2	4.25532
Hu et al., 2023	Pure drug	Nanoparticle	Suspension	Intra-articular	1	0																					Saccharomyces cerevisiae	1	2.12766
Okpalaku et al., 2023	Tumeric oil	Nanoemulsion	Suspension	Topical	1	0																					Limosilactobacillus fermentum	1	2.12766
Wang et al. 2024	Pure drug	Micelle	Suspension	Intravenous	1	0																					Enterococcus mundtii	1	2.12766
Javed et al., 2024	Pure drug	Nanoparticle	Suspension	Oral	1	0																					Total *	47	100
Lustberg et al., 2024	C3‐complex form of curcumin	Nanoparticle	Powder	Oral	0	1
Sun et al., 2024	Pure drug	Nanocapsule	Suspension	Intravenous	1	0																					*Some studies have more than one probiotic strain
Xie et al., 2024	Turmeric rhizomes	Nanoparticle	Suspension	Intra-articular	1	0
Xu et al., 2024	Pure drug	Nanosponge	Suspension	Intra-articular	1	0
Zhang et al., 2024	Pure drug	Exosome	Suspension	Intra-articular	1	0
Pérez-Expósito et al., 2024	Pure drug	Nanoparticle	Suspension	Intra-articular	1	0
Azeez et al., 2024	Pure drug	Nanoparticle	Suspension	Oral	1	0
Total					31	3

## Sheet: Sankey plot data set 
Label	Source	Target	Value
0	Pure Curcumin	Proniosome	1
0	Pure Curcumin	Solid lipid nanoparticle	1
0	Pure Curcumin	Nanoemulsion	3
0	Pure Curcumin	Nanoparticle	12
0	Pure Curcumin	Nanostructured Lipid Carrier	1
0	Pure Curcumin	Transferosome	1
0	Pure Curcumin	Microemulsion	1
0	Pure Curcumin	Micelle	1
0	Pure Curcumin	Nanocapsule	1
0	Pure Curcumin	Nanoesponge	1
0	Pure Curcumin	Exosome	1
1	Curcumin Derivative - Dimethyl curcumin	Liposome	1
2	C3‐complex form of curcumin	Nanoparticle	3
3	Turmeric rhizomes	Nanoparticle	3
4	Tumeric oil	Nanoemulsion	1
5	Curcumin Derivative - Bisdemethoxycurcumin	Liposome	1
6	Proniosome	Hydrogel	1
7	Solid lipid nanoparticle	Suspension	1
8	Nanoemulsion	Hydrogel	3
8	Nanoemulsion	Suspension	1
9	Nanoparticle	Hydrogel	1
9	Nanoparticle	Suspension	16
9	Nanoparticle	Powder	3
10	Nanostructured Lipid Carrier	Hydrogel	1
11	Transferosome	Hydrogel	1
12	Microemulsion	Hydrogel	1
13	Micelle	Suspension	1
14	Nanocapsule	Suspension	1
15	Nanoesponge	Suspension	1
16	Exosome	Suspension	1
17	Liposome	Suspension	2
18	Hydrogel	Topical	5
18	Hydrogel	Intra-articular	2
18	Hydrogel	Oral	2
19	Suspension	Oral	9
19	Suspension	Intravenous	2
19	Suspension	Intra-articular	10
19	Suspension	Topical	1
19	Suspension	Intraperitoneal	1
20	Powder	Oral	3
21	Topical	In vivo	6
22	Intra-articular	In vivo	12
23	Intravenous	In vivo	2
24	Intraperitoneal	In vivo	1
25	Oral	In vivo	11
25	Oral	Clinical trial	3
